# Supplementary material for: Transcriptome Comparison Reveals Distinct Selection Patterns in Domesticated and Wild Agave Species, the Important CAM Plants
Source: Int J Genomics. 2018 Nov 22;2018:5716518. doi: 10.1155/2018/5716518 (PMC6282153; doi:10.1155/2018/5716518)
Supplement: Supplementary 2 — Table S2: details for structure modeling of putative economic Trait-related genes. [file 5716518.f2.xlsx]

## Sheet: Sheet1
Table S2 Details for structure modeling of putative economic trait related genes
A. deserti unigenes	Template	Seq Identity	Oligo-state	Found by	Method	Resolution	Seq Similarity	Range	Coverage	Description
GAHT01003963	3ugg.1.A	59.46	monomer	BLAST	X-ray	2.90Å	0.5	1 - 80	0.93	Sucrose:(Sucrose/fructan) 6-fructosyltransferase
GAHT01002417	2hig.1.A	39.59	homo-tetramer	HHblits	X-ray	2.40Å	0.39	72 - 371	0.79	6-phospho-1-fructokinase
GAHT01031288	3pm9.1.A	41.13	homo-dimer	BLAST	X-ray	2.57Å	0.4	2 - 376	0.97	Putative oxidoreductase
GAHT01109565	1ko8.1.A	31.67	homo-dimer	HHblits	X-ray	2.40Å	0.37	3 - 135	0.86	Gluconate kinase
GAHT01070676	5gmg.1.A	28.71	homo-dimer	HHblits	X-ray	2.60Å	0.31	15 - 119	0.84	Toll-like receptor 7
GAHT01099649	3shf.1.A	21.43	monomer	HHblits	X-ray	3.55Å	0.31	1 - 154	0.9	Apoptotic peptidase activating factor 1
GAHT01006596	4v3k.2.C	34.72	hetero-oligomer	HHblits	X-ray	2.04Å	0.39	—	0.38	E3 UBIQUITIN-PROTEIN LIGASE RNF38
GAHT01048216	4yeb.1.B	19.42	hetero-oligomer	HHblits	X-ray	3.19Å	0.28	—	0.79	Fibronectin leucine rich transmembrane protein 3
GAHT01055399	1wrd.1.A	27.45	hetero-oligomer	HHblits	X-ray	1.75Å	0.34	2 - 52	0.11	Target of Myb protein 1
GAHT01016426	2muk.1.A	30	monomer	HHblits	NMR	NA	0.36	177 - 259	0.31	Auxin-responsive protein IAA17
GAHT01005221	2zsh.1.A	29.55	hetero-oligomer	HHblits	X-ray	1.80Å	0.34	30 - 303	0.87	Probable gibberellin receptor GID1L1
GAHT01054013	4mlb.1.A	9.46	homo-dimer	HHblits	X-ray	2.35Å	0.27	38 - 115	0.39	PF0708
GAHT01038220	2kj5.1.A	17.24	monomer	HHblits	NMR	NA	0.28	66 - 151	0.31	Phage integrase
GAHT01027892	5ait.1.A	20.91	hetero-oligomer	HHblits	X-ray	3.40Å	0.32	2 - 143	0.17	E3 UBIQUITIN-PROTEIN LIGASE RNF4
